# Supplementary material for: Transcriptomic Signatures of Neuronally Derived Extracellular Vesicles Reveal the Presence of Olfactory Receptors in Clinical Samples from Traumatic Brain Injury Patients
Source: Int J Mol Sci. 2024 Feb 28;25(5):2777. doi: 10.3390/ijms25052777 (PMC10931597; doi:10.3390/ijms25052777)
Supplement: Supplementary file 1 [file ijms-25-02777-s001.zip]

Archive with 1 entries (1 files):
- ijms-2617078-supplementary.pdf
